# Supplementary material for: Improvement of Oil and Water Barrier Properties of Food Packaging Paper by Coating with Microcrystalline Wax Emulsion
Source: Polymers (Basel). 2022 Apr 27;14(9):1786. doi: 10.3390/polym14091786 (PMC9099909; doi:10.3390/polym14091786)
Supplement: Supplementary file 1 [file polymers-14-01786-s001.zip]

Archive with 1 entries (1 files):
- polymers-1689695-supplementary.pdf
